# Supplementary material for: Comparison of open anterior component and open transversus abdominus release in repair of large subcostal hernias
Source: PLoS One. 2023 Dec 29;18(12):e0288571. doi: 10.1371/journal.pone.0288571 (PMC10756514; doi:10.1371/journal.pone.0288571)
Supplement: S1 Dataset — (XLSX) [file pone.0288571.s001.xlsx]

## Sheet: Hoja1
GENDER	AGE	Old Age	WEIGHT	HEIGHT	BMI	OBESITY	SMOKING	DM	HTA	COPD	IMMUNOSUPPRESION	PREVIOUS WOUND INFECTION	HEALING BY SECONDARY INTENTION	RECURRENT	TRANSVERSE	LONGITUDINAL	RECTANGULAR AREA	ELIPTICAL AREA	HERNIA SAC AREA	INTRAABDOMINAL AREA	%ASH/AIA	%ASH/(ASH+AIA)	DATE SURGERY	ENTEROTOMIES	MESH REMOVAL	TECHNIQUE	MESH 1:Physiomesh 2:Parietene composite, 3:Prolene, 4:Parietene	DISCHARGE DATE	IN HOSPITAL STAY	AB WALL COMPLICS	DESCRIPTION OF AB WALL COMPLICS	SURGERY REQUIRED	NUMBER OF SURGERIES	INTRAABDOMINAL COMPLICS	DESCRIPTION OF IA COMPLICS	SYSTEMIC COMPLICS	DESCRIPTION OF SYSTEMIC COMPLICS	LAST VISIT	F/U	RECURRENCE
2	73	1	80	1.65	29.3848	2	1	2	2	1	2	2	2	2	18	19	342	268.607	98.6	326.06	0.302398	0.232186	2014-11-26	2	2	1	2	2014-12-24	28	1	infection	1	2	2	NA	2	NA	2018-04-28	1221	1
1	34	2	70	1.56	28.764	2	1	2	1	2	2	1	1	2	13	17	221	173.573	79.85	309.48	0.258013	0.205096	2011-12-07	1	2	1	1	2012-01-22	46	1	wound necrosis	1	2	2	NA	1	liver insuficiency	2012-03-06	44	2
2	56	2	73	1.7	25.2595	2	2	2	2	2	2	1	1	2	20	20	400	314.16	115.84	312.57	0.370605	0.270395	2014-04-09	2	2	1	1	2014-04-14	5	1	sinus	2	NA	2	NA	2	NA	2014-08-27	135	1
1	57	2	62	1.44	29.8997	2	2	1	1	2	2	2	2	2	10.45	15.4	160.93	126.394	82.24	146	0.563288	0.360322	2012-07-04	1	2	1	1	2012-07-10	6	1	infection	2	NA	2	NA	2	NA	2012-09-06	58	1
1	42	2	74	1.59	29.271	2	2	1	2	2	2	1	1	2	9.5	15	142.5	111.919	28.37	283.56	0.100049	0.0909499	2013-09-18	2	2	1	1	2013-09-24	6	1	seroma	2	NA	2	NA	2	NA	2015-01-26	489	2
2	68	1	65.5	1.67	23.486	2	1	1	1	2	2	1	1	2	15.5	6	93	73.0422	55.23	226.22	0.244143	0.196234	2014-01-22	1	2	1	1	2014-01-28	6	1	Seroma	2	NA	2	NA	2	NA	2022-08-29	3135	2
1	58	2	71	1.58	28.441	2	2	2	2	2	2	2	2	1	6.5	7	45.5	35.7357	10.23	230	0.0444783	0.0425842	2014-02-26	2	1	1	1	2014-03-03	5	2	NA	2	NA	2	NA	2	NA	2016-11-16	989	1
1	39	2	69	1.59	27.2932	2	2	2	2	2	2	2	2	2	8	7.5	60	47.124	16.63	248.85	0.0668274	0.0626413	2015-01-28	2	2	1	2	2015-01-31	3	2	NA	2	NA	2	NA	2	NA	2015-12-26	329	1
1	39	2	70.9	1.59	28.0448	2	2	2	2	2	2	2	2	1	9	10	90	70.686	32.96	242	0.136198	0.119872	2015-01-21	2	1	1	2	2015-01-25	4	2	NA	2	NA	2	NA	2	NA	2021-05-11	2298	1
2	35	2	84.6	1.69	29.6208	2	2	2	2	2	2	2	2	2	7	7	49	38.4846	107	292.38	0.365962	0.267915	2015-02-11	2	2	1	2	2015-02-15	4	2	NA	2	NA	2	NA	2		2022-05-28	2659	2
1	75	1	47	1.33	26.5702	2	2	2	1	2	2	2	2	2	10.5	11	115.5	90.7137	65.74	193.87	0.339093	0.253226	2014-04-09	2	2	1	1	2014-04-16	7	2	NA	NA	NA	2	NA	2	NA	2014-04-23	7	2
2	81	1	90	1.68	31.8878	1	2	2	2	2	2	2	2	2	9	12	108	84.8232	30.09	327.24	0.0919509	0.0842079	2018-05-09	2	2	2	4	2018-06-05	27	2	NA	2	NA	1	bowel leak	1	pulmonary embolism	2020-12-09	918	2
2	67	1	78	1.72	26.3656	2	1	1	1	2	2	2	2	2	6	5	30	23.562	11.06	391.16	0.0282749	0.0274974	2022-02-02	2	2	2	3	2022-02-19	17	1	hematoma	1	1	2	NA	1	pneumonia	2022-11-04	258	2
1	75	1	54	1.41	27.1616	2	2	2	2	2	2	2	2	1	11	10	110	86.394	26.33	167.67	0.157035	0.135722	2015-07-22	2	2	2	4	2015-08-05	14	1	infection	2	NA	2	NA	1	pneumonia	2017-09-28	785	2
2	51	2	79	1.62	30.1021	1	1	2	2	2	2	1	1	2	11	14	154	120.952	37.88	373.79	0.10134	0.0920154	2018-04-18	2	2	2	4	2018-04-28	10	2	NA	2	NA	2	NA	1	DVT	2022-06-19	1513	2
1	60	2	89	1.63	33.4977	1	1	2	2	2	1	2	2	2	21.6	18.7	403.92	317.239	163.9	373.7	0.438587	0.304874	2020-02-19	2	2	2	3	2020-02-24	5	2	NA	2	NA	2	NA	1	kidney failure	2021-03-11	381	2
2	57	2	73	1.7	25.2595	2	2	2	2	2	2	1	1	1	13.56	14.5	196.62	154.425	53.08	227.94	0.232868	0.188883	2015-02-11	2	1	2	4	2015-03-04	21	1	infection	1	2	2	NA	2	NA	2022-08-26	2732	2
1	64	2	62	1.47	28.6917	2	2	2	2	2	2	2	2	1	17	13	221	173.573	123.37	155.49	0.793427	0.442408	2016-03-09	2	2	2	4	2016-03-15	6	2	NA	2	NA	2	NA	2	NA	2022-10-23	2413	2
1	60	2	77	1.56	31.6404	1	2	2	2	2	2	2	2	1	5	6.2	31	24.3474	5.8	287	0.0202091	0.0198087	2017-01-04	2	2	2	4	2017-01-07	3	2	NA	2	NA	2	NA	2	NA	2018-12-01	693	2
1	43	2	74	1.51	32.4547	1	2	2	2	2	2	2	2	2	10	20	200	157.08	32.8	274.11	0.11966	0.106872	2017-03-29	2	2	2	4	2017-04-04	6	2	NA	2	NA	2	NA	2	NA	2022-09-25	2000	2
1	52	2	56.7	1.48	25.8857	2	2	2	1	2	2	2	2	2	15	16	240	188.496	61.08	189.17	0.322884	0.244076	2017-07-19	2	2	2	4	2017-07-22	3	2	NA	2	NA	2	NA	2	NA	2017-11-02	103	2
1	69	1	79	1.81	24.114	2	2	2	2	2	2	2	2	2	14	20	280	219.912	122.27	257.92	0.474062	0.321602	2017-12-13	2	2	2	4	2017-12-18	5	2	NA	2	NA	2	NA	2	NA	2020-03-09	812	2
1	25	2	63	1.45	29.9643	2	2	2	1	2	2	2	2	2	6	7	51	49.4	158.7	212.72	0.746051	0.427279	2018-09-12	2	2	2	4	2018-09-27	15	2	NA	2	NA	2	NA	2	NA	2022-03-10	1260	2
1	62	2	49	1.5	21.7778	2	2	2	2	2	2	2	2	2	15.6	12	187.2	147.027	56.2	222.8	0.252244	0.201434	2020-08-19	1	2	2	3	2020-08-26	7	2	NA	2	NA	2	NA	2	NA	2020-10-26	61	2
2	48	2	90	1.71	30.7787	1	1	2	1	2	2	2	2	2	6	7	73.75	57.66	88.47	249.11	0.355144	0.262071	2016-07-13	2	2	2	4	2016-07-21	8	2	NA	2	NA	2	NA	2	NA	2016-09-03	44	2
2	50	2	71.8	1.73	23.9901	2	1	2	2	2	2	2	2	2	5	11	55	43.197	60.76	197.13	0.308223	0.235604	2016-08-03	2	2	2	4	2016-08-08	5	2	NA	2	NA	2	NA	2	NA	2016-11-09	93	2
1	57	2	78	1.42	36	1	1	2	1	2	2	2	2	1	6	7	42	32.9868	45.7	406.64	0.112384	0.10103	2019-03-27	2	2	2	4	2019-03-31	4	2	NA	2	NA	2	NA	2	NA	2019-04-12	12	2
2	68	1	76.5	1.72	25.8586	2	1	2	1	2	2	2	2	2	22.9	25.85	591.965	464.929	224.6	267.2	0.840569	0.45669	2021-10-06	2	2	2	3	2021-10-10	4	2	NA	2	NA	2	NA	2	NA	2022-04-12	184	2
1	35	2	65.5	1.51	28.7268	2	2	2	2	2	2	2	2	1	9	9.5	85.5	67.1517	76.15	282.37	0.269682	0.212401	2015-02-18	2	2	2	4	2015-02-23	5	2	NA	NA	NA	2	NA	2	NA	2015-02-22	-1	2
2	65	2	78	1.69	27.31	2	1	2	1	2	2	2	1	1	10	4	40	31.416	52.77	421.3	0.125255	0.111313	2018-01-24	2	1	2	4	2018-01-30	6	2	NA	2	NA	2	NA	2	NA	2019-07-04	520	1
1	51	2	66.5	1.44	32.0698	1	2	2	1	2	2	1	1	2	17	16	272	213.629	127.41	224.84	0.56667	0.361703	2018-03-28	2	2	2	4	2018-04-03	6	2	NA	2	NA	2	NA	2	NA	2020-01-29	666	2
